# Supplementary material for: Marine Natural Products in Clinical Use
Source: Mar Drugs. 2022 Aug 18;20(8):528. doi: 10.3390/md20080528 (PMC9410185; doi:10.3390/md20080528)
Supplement: Supplementary file 1 [file marinedrugs-20-00528-s001.zip]

Archive with 2 entries (2 files):
- Figure S1.png
- Table S1.pdf
